# Supplementary material for: Diversity of Citrullus colocynthis (L.) Schrad Seeds Extracts: Detailed Chemical Profiling and Evaluation of Their Medicinal Properties
Source: Plants (Basel). 2023 Jan 26;12(3):567. doi: 10.3390/plants12030567 (PMC9919198; doi:10.3390/plants12030567)
Supplement: Supplementary file 1 [file plants-12-00567-s001.zip]

Archive with 1 entries (1 files):
- plants-2131752-supplementary.pdf
